# Supplementary material for: Voltammetric analysis for distinguishing portal hypertension-related from malignancy-related ascites: A proof of concept study
Source: PLoS One. 2020 May 21;15(5):e0233350. doi: 10.1371/journal.pone.0233350 (PMC7241828; doi:10.1371/journal.pone.0233350)
Supplement: S1 Data — (XLSX) [file pone.0233350.s001.xlsx]

## Sheet: Foglio3
id	age	male	albs	alba	saag	trasudato	prottots	contacellule	pmn(%)	pmnassol	s1	s2	s3	s4	s5	s6	s7	s8	s9	s10	s11	s12	s13	s14	s15	s16	s17	s18	s19	s20	s21	s22	s23	s24	s25	s26	s27	s28	s29	s30	s31	s32	s33	s34	s35	s36	s37	s38	s39
1	79	1	2.6	0.5	2.1	1	1	85	3.5	2.975	-0.561125	-0.584313	-0.597437	-0.523438	-0.459937	-0.407813	-0.367188	-0.331562	-0.302812	-0.277375	-0.25625	-0.237063	-0.220812	-0.206187	-0.193562	-0.181938	-0.17175	-0.1625	-0.154375	-0.146875	-0.140125	-0.134063	-0.1285	-0.123563	-0.118813	-0.1145	-0.110437	-0.107	-0.103813	-0.100687	-0.0978125	-0.0951875	-0.09275	-0.09	-0.0880625	-0.0859375	-0.083875	-0.0818125	-0.0798125
2	81	0	3.2	1.3	1.9	1	2	251	9.2	23.092	-0.986437	-0.984688	-0.958	-0.881687	-0.822812	-0.774125	-0.73425	-0.695812	-0.661312	-0.625875	-0.592938	-0.557937	-0.523937	-0.4875	-0.452625	-0.414875	-0.378937	-0.342062	-0.306875	-0.272062	-0.240187	-0.209687	-0.183688	-0.15925	-0.139125	-0.121563	-0.106938	-0.095	-0.0851875	-0.0775625	-0.0709375	-0.0659375	-0.0615	-0.0576875	-0.054625	-0.051625	-0.0494375	-0.0470625	-0.045
3	88	1	2.8	0.6	2.2	1	1	720	5	36	-0.590125	-0.5965	-0.593063	-0.524687	-0.467562	-0.4205	-0.38325	-0.35025	-0.322437	-0.296938	-0.275	-0.25425	-0.23625	-0.219062	-0.203875	-0.189688	-0.176937	-0.165375	-0.155312	-0.146125	-0.13825	-0.131188	-0.125	-0.119563	-0.114687	-0.11025	-0.106125	-0.102438	-0.0989375	-0.0960625	-0.0929375	-0.0900625	-0.0874375	-0.084625	-0.082375	-0.0798125	-0.0774375	-0.0750625	-0.073
4	43	1	3	1	2	1	2	278	5.8	16.124	-0.313437	-0.320688	-0.32225	-0.281875	-0.248312	-0.220688	-0.199187	-0.180312	-0.164875	-0.151438	-0.140063	-0.129688	-0.120813	-0.11275	-0.10575	-0.099125	-0.0934375	-0.0881875	-0.083375	-0.079	-0.075125	-0.0715	-0.0683125	-0.06525	-0.062375	-0.05975	-0.0573125	-0.055	-0.052875	-0.050875	-0.049	-0.047125	-0.0455	-0.0436875	-0.0420625	-0.0405625	-0.0391875	-0.0376875	-0.03625
5	89	1	2.24	0.79	1.45	1	2	296	52	153.92	-0.654188	-0.679625	-0.6945	-0.604563	-0.52875	-0.465625	-0.41625	-0.3725	-0.337438	-0.306875	-0.282062	-0.259875	-0.241375	-0.224688	-0.210938	-0.198	-0.187188	-0.176937	-0.168187	-0.15975	-0.152625	-0.1455	-0.139187	-0.133625	-0.128125	-0.123125	-0.1185	-0.114	-0.10975	-0.105938	-0.102063	-0.0985625	-0.09525	-0.092	-0.08925	-0.0866875	-0.083875	-0.081375	-0.079125
6	74	1	3.35	1.75	1.6	1	3	261	5.1	13.311	-0.53825	-0.543438	-0.54175	-0.4735	-0.4155	-0.368125	-0.330313	-0.297312	-0.269875	-0.24575	-0.22525	-0.206437	-0.19025	-0.175563	-0.162375	-0.150438	-0.139937	-0.130438	-0.12225	-0.114687	-0.108063	-0.102063	-0.0969375	-0.0925	-0.088125	-0.0844375	-0.081	-0.0780625	-0.0750625	-0.0724375	-0.069875	-0.0675	-0.065375	-0.063	-0.060875	-0.0585	-0.056625	-0.05475	-0.05275
7	83	0	3.2	0.65	2.55	1	1	163	1.2	1.956	-0.226125	-0.231525	-0.230925	-0.203775	-0.181388	-0.1617	-0.1461	-0.132225	-0.120675	-0.111488	-0.100087	-0.092625	-0.08655	-0.0815625	-0.0768	-0.0719625	-0.0684375	-0.0652125	-0.061425	-0.05805	-0.055275	-0.05265	-0.0491625	-0.047325	-0.0447	-0.04245	-0.0405	-0.0396375	-0.0378	-0.0342	-0.03195	-0.0303375	-0.028875	-0.0285	-0.02655	-0.0249	-0.02295	-0.02115	-0.0199875
8	80	1	3.8	1.3	2.5	1	2	608	2.6	15.808	-0.3417	-0.349013	-0.350137	-0.3009	-0.260138	-0.227288	-0.201975	-0.180262	-0.162788	-0.147638	-0.13515	-0.1242	-0.114975	-0.106912	-0.099975	-0.093675	-0.088275	-0.083325	-0.0790125	-0.0751125	-0.071475	-0.0682125	-0.065325	-0.0625125	-0.0598875	-0.057525	-0.0552	-0.053025	-0.051075	-0.04905	-0.047175	-0.04545	-0.043575	-0.04185	-0.0402	-0.0385875	-0.0370125	-0.035475	-0.0338625
9	86	0	2.86	0.22	2.64	1	0	41	22	9.02	-0.340562	-0.346562	-0.34675	-0.301	-0.262437	-0.2305	-0.205437	-0.183375	-0.165125	-0.149125	-0.135375	-0.123125	-0.112625	-0.103	-0.0946875	-0.0869375	-0.08025	-0.0740625	-0.0685625	-0.0635625	-0.058875	-0.0546875	-0.050875	-0.0473125	-0.044125	-0.0410625	-0.0383125	-0.035375	-0.0329375	-0.030625	-0.0280625	-0.0260625	-0.024	-0.022	-0.0201875	-0.0184375	-0.0169375	-0.015125	-0.01375
10	62	1	3.1	2.64	0.46	0	5	167	2.4	4.008	-0.347938	-0.357563	-0.360438	-0.31725	-0.280562	-0.250437	-0.226813	-0.20625	-0.189562	-0.174937	-0.162812	-0.151812	-0.142437	-0.134	-0.126688	-0.11975	-0.11375	-0.108313	-0.1035	-0.099	-0.095	-0.09125	-0.087875	-0.0848125	-0.081875	-0.07925	-0.0766875	-0.074125	-0.071875	-0.069625	-0.0674375	-0.0655	-0.0635625	-0.0613125	-0.0593125	-0.0576875	-0.0558125	-0.0539375	-0.052125
11	70	0	1.49	0.61	0.88	0	2	602	64	385.28	-0.711688	-0.727938	-0.735313	-0.651563	-0.577937	-0.516125	-0.46675	-0.423063	-0.386437	-0.35375	-0.325937	-0.300625	-0.2785	-0.258188	-0.240313	-0.22375	-0.20875	-0.195062	-0.18275	-0.171313	-0.161	-0.151562	-0.142813	-0.134813	-0.1275	-0.120813	-0.114437	-0.10875	-0.103375	-0.0986875	-0.0941875	-0.09025	-0.0865	-0.082875	-0.07975	-0.076625	-0.074	-0.0711875	-0.0689375
12	63	1	2.9	0.18	2.72	1	0	47	0	0	-0.32975	-0.342313	-0.3475	-0.29575	-0.252437	-0.217562	-0.191	-0.167937	-0.149438	-0.133687	-0.120563	-0.108625	-0.0986875	-0.089875	-0.0823125	-0.0753125	-0.06925	-0.063875	-0.059	-0.054625	-0.0506875	-0.0471875	-0.0439375	-0.0410625	-0.038375	-0.035875	-0.0335625	-0.031375	-0.0295	-0.02775	-0.0259375	-0.0245	-0.0229375	-0.0215625	-0.02025	-0.018875	-0.0178125	-0.0165625	-0.0156875
13	79	0	2.15	0.32	1.83	1	0	166	3	4.98	-0.396863	-0.403575	-0.404363	-0.355988	-0.316163	-0.282562	-0.256163	-0.2316	-0.2109	-0.191287	-0.174487	-0.15885	-0.145313	-0.1329	-0.122175	-0.112312	-0.104025	-0.096375	-0.0898125	-0.0838875	-0.0787875	-0.0742125	-0.0703125	-0.0665625	-0.0631875	-0.059925	-0.057075	-0.0544875	-0.0520125	-0.0497625	-0.0475875	-0.0454875	-0.0435375	-0.0414	-0.0397125	-0.0379125	-0.036225	-0.0345375	-0.032925
14	63	1	2.58	1	1.58	1	1	473	7.8	36.894	-0.318563	-0.328875	-0.332875	-0.288313	-0.2505	-0.219312	-0.19525	-0.174187	-0.157062	-0.141937	-0.129438	-0.11825	-0.108625	-0.0999375	-0.0925	-0.085375	-0.079375	-0.073625	-0.0684375	-0.063875	-0.0595625	-0.05575	-0.0523125	-0.049125	-0.0460625	-0.043375	-0.04075	-0.0385625	-0.0363125	-0.034375	-0.0325	-0.03075	-0.0290625	-0.0273125	-0.0259375	-0.0244375	-0.0231875	-0.0218125	-0.0204375
15	80	0	3	0.95	2.05	1	1	163	14	22.82	-0.342813	-0.351125	-0.351875	-0.3085	-0.272937	-0.244312	-0.222312	-0.203375	-0.188188	-0.175063	-0.163875	-0.154125	-0.145875	-0.138375	-0.131875	-0.126	-0.12075	-0.116	-0.111625	-0.107688	-0.104063	-0.10075	-0.0978125	-0.0949375	-0.0921875	-0.0896875	-0.08725	-0.084875	-0.0825625	-0.0804375	-0.07825	-0.0763125	-0.074125	-0.0718125	-0.0700625	-0.0679375	-0.0658125	-0.063625	-0.0613125
16	69	0	2.15	1.39	0.76	0	3	586	14.3	83.798	-0.536438	-0.539813	-0.535	-0.473062	-0.42225	-0.381312	-0.349687	-0.322062	-0.299563	-0.279813	-0.263125	-0.248188	-0.2355	-0.223875	-0.213875	-0.204313	-0.196187	-0.188375	-0.1815	-0.175125	-0.169313	-0.163875	-0.159125	-0.154562	-0.15025	-0.146187	-0.142375	-0.138687	-0.135313	-0.131938	-0.128875	-0.12575	-0.122813	-0.119563	-0.116562	-0.1135	-0.1105	-0.10775	-0.104813
17	70	1	3.23	0.97	2.26	1	1	88	1.1	0.968	-0.371937	-0.37825	-0.378875	-0.334437	-0.296375	-0.265	-0.240063	-0.218375	-0.200375	-0.184625	-0.171313	-0.1595	-0.149188	-0.140063	-0.132	-0.124625	-0.118125	-0.112062	-0.10675	-0.101875	-0.0973125	-0.0931875	-0.0894375	-0.0858125	-0.0825625	-0.0795	-0.0765625	-0.073875	-0.0713125	-0.0688125	-0.0664375	-0.06425	-0.062125	-0.059875	-0.057875	-0.056	-0.0540625	-0.0521875	-0.0503125
18	60	1	2.47	0.57	1.9	1	1	73	35.6	25.988	-0.473625	-0.475762	-0.469988	-0.409838	-0.36015	-0.319462	-0.2874	-0.258788	-0.235013	-0.213375	-0.194812	-0.177638	-0.162675	-0.148875	-0.136875	-0.1257	-0.11595	-0.1071	-0.0992625	-0.0920625	-0.08565	-0.080175	-0.07545	-0.07125	-0.0675	-0.0637125	-0.060525	-0.057525	-0.05475	-0.0521625	-0.0492375	-0.04695	-0.04485	-0.0424875	-0.0404625	-0.0385125	-0.0367125	-0.034875	-0.0331125
19	81	1	3.48	0.57	2.91	1	0	4	50	2	-0.34	-0.345187	-0.346062	-0.308625	-0.277187	-0.250563	-0.229375	-0.210437	-0.194812	-0.18075	-0.168813	-0.15775	-0.148063	-0.139187	-0.131438	-0.124063	-0.117563	-0.111562	-0.106063	-0.100875	-0.096125	-0.091625	-0.087625	-0.0838125	-0.0803125	-0.077	-0.073875	-0.071	-0.06825	-0.0656875	-0.0631875	-0.0608125	-0.058625	-0.0564375	-0.0544375	-0.0525625	-0.0506875	-0.0489375	-0.047125
20	62	1	2.02	0.69	1.33	1	2	261	13.8	36.018	-0.968938	-0.994125	-0.991437	-0.922375	-0.864875	-0.81575	-0.7745	-0.733875	-0.696313	-0.657563	-0.620188	-0.580812	-0.542438	-0.502188	-0.463687	-0.423063	-0.3845	-0.3455	-0.3095	-0.2745	-0.2425	-0.213	-0.187688	-0.165313	-0.14625	-0.130062	-0.116812	-0.106	-0.0969375	-0.0898125	-0.08375	-0.0789375	-0.074375	-0.0705625	-0.0675	-0.0646875	-0.0618125	-0.0591875	-0.0566875
21	59	0	2.7	1.2	1.5	1	2	486	4.3	20.898	-0.453412	-0.458475	-0.456037	-0.395437	-0.3444	-0.302175	-0.268987	-0.239888	-0.215925	-0.194812	-0.177037	-0.161025	-0.147413	-0.13515	-0.12465	-0.115163	-0.10695	-0.09945	-0.0928875	-0.0869625	-0.0817125	-0.07695	-0.0726375	-0.0688125	-0.0652875	-0.061875	-0.0588	-0.0559875	-0.0532875	-0.0508875	-0.04845	-0.04635	-0.0442875	-0.04215	-0.040425	-0.0385875	-0.0369375	-0.035175	-0.0337125
22	82	0	2.55	0.71	1.84	1	2	341	27	92.07	-0.519375	-0.534563	-0.540875	-0.47025	-0.411125	-0.361063	-0.321625	-0.286062	-0.256188	-0.22875	-0.206	-0.184875	-0.167187	-0.151	-0.137313	-0.125188	-0.114687	-0.105125	-0.0971875	-0.0899375	-0.083625	-0.0778125	-0.072875	-0.068375	-0.064125	-0.0603125	-0.0566875	-0.0534375	-0.050375	-0.0475625	-0.0446875	-0.0421875	-0.039875	-0.03725	-0.03525	-0.0329375	-0.0309375	-0.0289375	-0.027
23	59	1	2	0.12	1.88	1	0	114	12	13.68	-0.417438	-0.419812	-0.415063	-0.362938	-0.31925	-0.283687	-0.255875	-0.231937	-0.211812	-0.193875	-0.178687	-0.164625	-0.152375	-0.141125	-0.131312	-0.12225	-0.11425	-0.107125	-0.100875	-0.095125	-0.090125	-0.0855625	-0.081625	-0.0780625	-0.07475	-0.0718125	-0.0689375	-0.0664375	-0.0640625	-0.061875	-0.059625	-0.0576875	-0.0556875	-0.0536875	-0.0521875	-0.0505	-0.0490625	-0.047375	-0.046125
24	78	0	4.37	2.5	1.87	1	4	807	15.1	121.857	-0.220375	-0.22575	-0.225688	-0.195125	-0.169563	-0.149062	-0.132812	-0.119	-0.107625	-0.0978125	-0.089625	-0.082375	-0.0761875	-0.070625	-0.06575	-0.0615	-0.057625	-0.054125	-0.051	-0.048125	-0.0455625	-0.0433125	-0.0411875	-0.0393125	-0.03725	-0.0355	-0.034	-0.0325	-0.0310625	-0.02975	-0.0283125	-0.027125	-0.0259375	-0.0245	-0.023375	-0.02225	-0.021125	-0.0199375	-0.01875
25	69	0	2.3	0.73	1.57	1	1	1717	68.4	1174.43	-0.350875	-0.357187	-0.355	-0.307188	-0.268188	-0.2375	-0.213875	-0.193688	-0.1775	-0.163562	-0.15175	-0.141563	-0.132937	-0.125125	-0.118438	-0.112312	-0.107	-0.102063	-0.0976875	-0.093875	-0.09025	-0.0868125	-0.084	-0.0811875	-0.0784375	-0.076125	-0.0738125	-0.071625	-0.0694375	-0.067625	-0.0656875	-0.0641875	-0.062375	-0.0601875	-0.0583125	-0.0564375	-0.054375	-0.0524375	-0.050375
26	65	1	2.76	0.64	2.12	1	1	137	1.5	2.055	-0.351187	-0.359687	-0.361125	-0.3195	-0.2845	-0.25625	-0.234187	-0.215312	-0.1995	-0.185688	-0.17425	-0.163875	-0.155125	-0.147187	-0.14025	-0.134063	-0.128438	-0.123375	-0.118688	-0.114562	-0.110812	-0.107313	-0.104063	-0.101125	-0.09825	-0.095625	-0.093	-0.090625	-0.088375	-0.0863125	-0.084125	-0.0820625	-0.08025	-0.078	-0.0760625	-0.074	-0.0720625	-0.0699375	-0.067875
27	74	1	2.72	0.25	2.47	1	0	267	3	8.01	-0.3685	-0.376312	-0.377063	-0.323875	-0.279938	-0.243875	-0.21625	-0.191938	-0.172375	-0.155062	-0.140687	-0.127938	-0.117125	-0.107375	-0.0990625	-0.0915	-0.0849375	-0.0789375	-0.073625	-0.0686875	-0.0641875	-0.060125	-0.0564375	-0.053	-0.0498125	-0.0468125	-0.0440625	-0.0414375	-0.038875	-0.03675	-0.0345	-0.032625	-0.030625	-0.028625	-0.0269375	-0.02525	-0.0236875	-0.022	-0.0205625
28	68	1	2.44	0.68	1.76	1	1	752	6.6	49.632	-0.434812	-0.45	-0.456688	-0.390937	-0.335188	-0.289938	-0.255188	-0.225188	-0.201063	-0.180125	-0.162812	-0.147375	-0.1345	-0.122875	-0.112875	-0.1035	-0.0958125	-0.0884375	-0.0819375	-0.0758125	-0.0705625	-0.065625	-0.0611875	-0.057	-0.0531875	-0.0495625	-0.0463125	-0.04325	-0.0405	-0.0378125	-0.035375	-0.0330625	-0.030875	-0.0285	-0.026625	-0.0248125	-0.023	-0.0213125	-0.0195625
29	62	0	3.89	2.7	1.19	1	4	620	13	80.6	-0.296438	-0.303063	-0.30325	-0.266437	-0.236	-0.21125	-0.192125	-0.1755	-0.16175	-0.149875	-0.139813	-0.130875	-0.123125	-0.116187	-0.110187	-0.104625	-0.09975	-0.0951875	-0.0911875	-0.0875	-0.0843125	-0.081125	-0.0780625	-0.07525	-0.0725	-0.0700625	-0.06775	-0.0656875	-0.0635625	-0.061625	-0.0596875	-0.05775	-0.0560625	-0.0541875	-0.0524375	-0.0508125	-0.0490625	-0.047375	-0.0456875
30	76	1	2.71	2.04	0.67	0	3	356	2.2	7.832	-0.17655	-0.179775	-0.179512	-0.157087	-0.138187	-0.1227	-0.110512	-0.099975	-0.0912	-0.08355	-0.0771	-0.071325	-0.066375	-0.0618	-0.0579375	-0.0543375	-0.051075	-0.048225	-0.0455625	-0.0431625	-0.041025	-0.0389625	-0.037125	-0.0354375	-0.0339	-0.0323625	-0.0310125	-0.0296625	-0.0283125	-0.027225	-0.0259875	-0.0249	-0.0236625	-0.0225375	-0.02145	-0.0203625	-0.019275	-0.018075	-0.0169875
31	73	1	2.79	0.22	2.57	1	0	90	1.1	0.99	-0.840413	-0.893212	-0.941025	-0.8847	-0.832237	-0.780675	-0.734888	-0.685275	-0.638325	-0.588712	-0.542512	-0.493837	-0.448912	-0.4029	-0.3615	-0.319875	-0.282938	-0.247875	-0.2178	-0.190087	-0.167212	-0.147037	-0.130463	-0.11655	-0.10515	-0.095775	-0.08805	-0.0816	-0.0763875	-0.071925	-0.067875	-0.0646125	-0.0614625	-0.0584625	-0.0558	-0.0534375	-0.0511125	-0.0489375	-0.04695
32	77	1	4.14	2.58	1.56	1	5	759	9	68.31	-0.5255	-0.53675	-0.5405	-0.473875	-0.416687	-0.368437	-0.33025	-0.296438	-0.268375	-0.243312	-0.222125	-0.202813	-0.1865	-0.171375	-0.158625	-0.146687	-0.1365	-0.127438	-0.119625	-0.112312	-0.105813	-0.099625	-0.0941875	-0.0891875	-0.08475	-0.08075	-0.077	-0.073625	-0.0704375	-0.0675	-0.064625	-0.062	-0.0594375	-0.05675	-0.0545	-0.052	-0.0498125	-0.04725	-0.045125
33	68	1	2.87	0.98	1.89	1	1	125	3	3.75	-0.515	-0.516813	-0.508938	-0.439188	-0.380937	-0.334062	-0.297875	-0.267125	-0.242312	-0.220875	-0.203	-0.187062	-0.173563	-0.161375	-0.15075	-0.140937	-0.132312	-0.124438	-0.11725	-0.11075	-0.104875	-0.0996875	-0.09475	-0.0903125	-0.08625	-0.0826875	-0.079125	-0.0761875	-0.073375	-0.07075	-0.06825	-0.066125	-0.0638125	-0.061625	-0.0599375	-0.058	-0.05625	-0.054625	-0.052875
34	74	1	3.6	1.57	2.03	1	3	804	14	112.56	-0.2175	-0.220438	-0.218438	-0.18875	-0.164375	-0.145063	-0.13025	-0.11775	-0.107688	-0.099	-0.0918125	-0.0855625	-0.08025	-0.07525	-0.0708125	-0.0669375	-0.0635	-0.0604375	-0.057625	-0.055125	-0.05275	-0.0505625	-0.048625	-0.0468125	-0.0450625	-0.043375	-0.0418125	-0.0403125	-0.0388125	-0.0375	-0.03625	-0.0349375	-0.0336875	-0.0323125	-0.0311875	-0.0299375	-0.02875	-0.0276875	-0.0264375
35	70	0	3.27	2.81	0.46	0	3	357	9	32.13	-0.42195	-0.439575	-0.449475	-0.382537	-0.325838	-0.280012	-0.244537	-0.214275	-0.19005	-0.168937	-0.151688	-0.136387	-0.123488	-0.112013	-0.102112	-0.093225	-0.08535	-0.078375	-0.072075	-0.0663	-0.061275	-0.0565875	-0.05235	-0.0484875	-0.0449625	-0.0416625	-0.038625	-0.0358125	-0.033225	-0.03075	-0.0283875	-0.0261375	-0.0241875	-0.0219375	-0.020175	-0.018375	-0.0167625	-0.0151125	-0.01365
36	46	1	2.4	0.44	1.96	1	0	116	3.4	3.944	-0.441	-0.446813	-0.44725	-0.398875	-0.357312	-0.322688	-0.295312	-0.270875	-0.250812	-0.233	-0.218	-0.20425	-0.192438	-0.181812	-0.172563	-0.163938	-0.15625	-0.149312	-0.143	-0.137187	-0.132062	-0.127125	-0.122813	-0.11875	-0.114937	-0.1115	-0.108063	-0.105	-0.102063	-0.09925	-0.0965625	-0.094	-0.0915	-0.0890625	-0.08675	-0.0845	-0.08225	-0.0801875	-0.078125
37	67	1	3.31	0.31	3	1	0	286	20	57.2	-0.410562	-0.421438	-0.424625	-0.360938	-0.308937	-0.267125	-0.235313	-0.20825	-0.186625	-0.167813	-0.152375	-0.138687	-0.127188	-0.116875	-0.108188	-0.100187	-0.093125	-0.0866875	-0.0810625	-0.0758125	-0.0711875	-0.0668125	-0.0629375	-0.0593125	-0.056	-0.052875	-0.0500625	-0.0475625	-0.045	-0.04275	-0.040625	-0.0386875	-0.03675	-0.034625	-0.033	-0.031375	-0.0299375	-0.028375	-0.027125
38	75	1	3.2	0.62	2.58	1	1	202	0.5	1.01	-0.36675	-0.377375	-0.380688	-0.330188	-0.288625	-0.254688	-0.22825	-0.20525	-0.186438	-0.17	-0.156	-0.143625	-0.133125	-0.123375	-0.115187	-0.107313	-0.10075	-0.0945	-0.089	-0.084125	-0.0795	-0.0754375	-0.0716875	-0.0681875	-0.065	-0.0619375	-0.0591875	-0.0566875	-0.05425	-0.0519375	-0.049875	-0.047875	-0.045875	-0.043875	-0.0421875	-0.0405	-0.0388125	-0.03725	-0.035625
39	58	1	3.16	0.4	2.76	1	1	352	8.6	30.272	-0.2022	-0.204788	-0.203475	-0.178575	-0.158475	-0.1425	-0.130312	-0.119737	-0.11115	-0.103725	-0.0975	-0.09195	-0.0870375	-0.082575	-0.0787125	-0.0751125	-0.071925	-0.0689625	-0.0662625	-0.0636375	-0.061275	-0.0591	-0.0571125	-0.055125	-0.0531375	-0.0513	-0.0494625	-0.0477	-0.0460125	-0.0443625	-0.0427875	-0.0411	-0.0395625	-0.0378	-0.036225	-0.034575	-0.03285	-0.0312375	-0.02955
40	81	0	2.87	1.85	1.02	0	3	763	11.8	90.034	-0.219262	-0.225488	-0.227437	-0.198337	-0.173212	-0.152175	-0.135563	-0.120938	-0.109012	-0.098475	-0.0895875	-0.0816	-0.0748875	-0.068775	-0.063525	-0.0586125	-0.0544125	-0.0505125	-0.0471	-0.0439875	-0.0411	-0.03855	-0.036075	-0.033975	-0.031875	-0.0298875	-0.028125	-0.0265125	-0.0249375	-0.0234375	-0.022125	-0.02085	-0.019575	-0.0182625	-0.0171375	-0.015975	-0.015	-0.0139125	-0.0129375
41	81	0	3.6	1.7	1.9	1	2	23	4.3	0.989	-0.83175	-0.843125	-0.835375	-0.753188	-0.685875	-0.630125	-0.58525	-0.544562	-0.509875	-0.476375	-0.44625	-0.416125	-0.3885	-0.36075	-0.33475	-0.308	-0.2835	-0.2595	-0.237063	-0.21575	-0.196063	-0.177813	-0.162125	-0.147875	-0.135687	-0.125375	-0.1165	-0.109063	-0.102813	-0.0976875	-0.0934375	-0.0899375	-0.0865	-0.0834375	-0.081	-0.0781875	-0.075	-0.073625	-0.0718125
42	51	0	3.78	2.2	1.58	1	3.9	1677	42.4	711.048	-0.291488	-0.299925	-0.302025	-0.257588	-0.220537	-0.19065	-0.167775	-0.148388	-0.132788	-0.119475	-0.108488	-0.0989625	-0.090675	-0.083475	-0.0773625	-0.0717375	-0.0669375	-0.0624375	-0.05865	-0.0550125	-0.05175	-0.0487875	-0.04605	-0.0435	-0.0410625	-0.038775	-0.0366	-0.0346875	-0.0327	-0.030825	-0.0291	-0.027375	-0.0258	-0.0240375	-0.0225	-0.0210375	-0.0195	-0.018	-0.016575
43	63	1	2.36	0.29	2.07	1	0	414	59.9	247.986	-0.253575	-0.256688	-0.255713	-0.227963	-0.205125	-0.185812	-0.162038	-0.1422	-0.126112	-0.112988	-0.101962	-0.0924375	-0.0844125	-0.0773625	-0.0711375	-0.0656625	-0.0608625	-0.056475	-0.0525375	-0.0490125	-0.0457875	-0.042975	-0.040275	-0.0378	-0.03555	-0.03345	-0.0315375	-0.0297375	-0.027975	-0.0264375	-0.024825	-0.0234	-0.0220875	-0.020625	-0.019425	-0.0181875	-0.0170625	-0.0158625	-0.0148125
44	82	1	1.83	0.48	1.35	1	1	330	44.8	147.84	-0.643	-0.6635	-0.67575	-0.599875	-0.536312	-0.482312	-0.437812	-0.39475	-0.356687	-0.31975	-0.287125	-0.255688	-0.228125	-0.20225	-0.180188	-0.159875	-0.142563	-0.127312	-0.114375	-0.103188	-0.09375	-0.0855	-0.0785625	-0.0723125	-0.0669375	-0.0620625	-0.0575625	-0.0535	-0.049875	-0.0464375	-0.0431875	-0.040125	-0.0373125	-0.0343125	-0.03175	-0.0293125	-0.0270625	-0.0246875	-0.022375
45	53	1	2.97	0.97	2	1	1	279	3.6	10.044	-0.308812	-0.316563	-0.318188	-0.27675	-0.241813	-0.213875	-0.192	-0.173125	-0.15775	-0.144313	-0.133	-0.122938	-0.114375	-0.106625	-0.099875	-0.0935625	-0.0880625	-0.0829375	-0.0785	-0.0741875	-0.0703125	-0.0666875	-0.0634375	-0.060375	-0.0575625	-0.0548125	-0.0523125	-0.0499375	-0.04775	-0.0458125	-0.0438125	-0.041875	-0.0400625	-0.0381875	-0.0366875	-0.035125	-0.033625	-0.032125	-0.0308125
46	83	1	3.4	2.8	0.6	0	4.6	512	2.7	13.824	-0.210313	-0.215625	-0.216375	-0.187438	-0.163125	-0.143187	-0.1275	-0.114	-0.102813	-0.093	-0.0846875	-0.077125	-0.0706875	-0.0649375	-0.059875	-0.055375	-0.0513125	-0.0476875	-0.0444375	-0.0414375	-0.03875	-0.03625	-0.0340625	-0.0319375	-0.0300625	-0.0283125	-0.0266875	-0.0250625	-0.023625	-0.0223125	-0.020875	-0.01975	-0.0185625	-0.01725	-0.0161875	-0.015125	-0.0139375	-0.012875	-0.0119375
47	57	0	2.36	0.43	1.93	1	1	110	2.7	2.97	-0.258375	-0.264062	-0.26525	-0.233	-0.206063	-0.184	-0.16675	-0.151688	-0.139437	-0.128625	-0.119563	-0.111375	-0.104375	-0.0980625	-0.0925	-0.087375	-0.082875	-0.078625	-0.075	-0.0715	-0.0683125	-0.065375	-0.06275	-0.06025	-0.0578125	-0.0555625	-0.0535	-0.0515	-0.04975	-0.048	-0.0463125	-0.04475	-0.043125	-0.0415625	-0.0400625	-0.0386875	-0.0373125	-0.0359375	-0.0345625
48	69	0	3.27	0.59	2.68	1	1	1113	70.2	781.326	-0.260437	-0.26625	-0.268125	-0.240375	-0.216688	-0.19675	-0.180688	-0.16675	-0.155188	-0.14475	-0.136	-0.127938	-0.121	-0.114562	-0.108875	-0.103625	-0.099	-0.0945625	-0.0906875	-0.087	-0.0836875	-0.080625	-0.07775	-0.0751875	-0.072625	-0.0703125	-0.068125	-0.065875	-0.0639375	-0.062	-0.060125	-0.058375	-0.056625	-0.0548125	-0.0531875	-0.0516875	-0.0500625	-0.048625	-0.047125
49	59	1	2.6	0.33	2.27	1	0	148	5.4	7.992	-0.318788	-0.32565	-0.326663	-0.284888	-0.25005	-0.221513	-0.1992	-0.179588	-0.163575	-0.149325	-0.137625	-0.126675	-0.117563	-0.109088	-0.10185	-0.0951	-0.0892125	-0.083775	-0.0788625	-0.0744375	-0.070575	-0.0668625	-0.063525	-0.0604875	-0.057825	-0.0552375	-0.0527625	-0.050475	-0.04845	-0.046575	-0.0446625	-0.0430125	-0.0413625	-0.0396	-0.038025	-0.03645	-0.0349875	-0.03345	-0.0319125
50	70	0	2.5	0.08	2.42	1	0	111	12.6	13.986	-0.321075	-0.328163	-0.32865	-0.284888	-0.248438	-0.218812	-0.1959	-0.17595	-0.15975	-0.145613	-0.133725	-0.12315	-0.11415	-0.105975	-0.0988875	-0.0924375	-0.0866625	-0.0813375	-0.07665	-0.0722625	-0.06825	-0.0645375	-0.0611625	-0.05805	-0.0550875	-0.0523125	-0.049725	-0.0473625	-0.0451125	-0.0429	-0.0409125	-0.039075	-0.0372	-0.03525	-0.0337125	-0.0319875	-0.0305625	-0.0289875	-0.0274875
51	72	1	3.45	0.84	2.61	1	1.7	116	16.4	19.024	-0.37065	-0.379088	-0.380138	-0.32985	-0.28815	-0.254325	-0.228263	-0.205725	-0.187537	-0.171563	-0.1584	-0.146512	-0.136687	-0.127688	-0.12	-0.112687	-0.106463	-0.10065	-0.0954375	-0.0907125	-0.086475	-0.082425	-0.0787875	-0.075375	-0.0721875	-0.069225	-0.0663	-0.063675	-0.06135	-0.0588375	-0.0567	-0.0546375	-0.0526875	-0.0506625	-0.0487875	-0.0470625	-0.045375	-0.043725	-0.0421125
52	73	1	2.9	0.52	2.38	1	1.1	514	27.8	142.892	-0.2895	-0.294	-0.292538	-0.2532	-0.22065	-0.194587	-0.174262	-0.156862	-0.142725	-0.130275	-0.12	-0.11085	-0.102975	-0.0958125	-0.0896625	-0.0838875	-0.0789375	-0.0742875	-0.0700875	-0.0663375	-0.062775	-0.05955	-0.056625	-0.053925	-0.0513	-0.0490125	-0.0468	-0.044625	-0.04275	-0.0409125	-0.03915	-0.0375	-0.03585	-0.0341625	-0.0327375	-0.0313125	-0.02985	-0.0283875	-0.027075
53	57	1	1.91	0.12	1.79	1	0.4	132	7.6	10.032	-0.421687	-0.425362	-0.422212	-0.368138	-0.32295	-0.285637	-0.2565	-0.230813	-0.209512	-0.190612	-0.174563	-0.159975	-0.147375	-0.135825	-0.125775	-0.1164	-0.108225	-0.100687	-0.0938625	-0.087675	-0.082125	-0.07695	-0.0724125	-0.068025	-0.0640875	-0.0603375	-0.05685	-0.0536625	-0.05055	-0.0477	-0.0448875	-0.04245	-0.0400125	-0.0374625	-0.035175	-0.033	-0.0309375	-0.0288375	-0.0269625
54	51	1	3.56	1.32	2.24	1	2.2	365	11.2	40.88	-0.4179	-0.431513	-0.438713	-0.391163	-0.338325	-0.2952	-0.2613	-0.232838	-0.209625	-0.189713	-0.173025	-0.158438	-0.145987	-0.135075	-0.125587	-0.116925	-0.109387	-0.102487	-0.096525	-0.0909	-0.0858375	-0.081225	-0.0770625	-0.0732375	-0.0696375	-0.0662625	-0.06315	-0.060225	-0.057525	-0.0549375	-0.0526125	-0.050325	-0.0481125	-0.0459	-0.0439875	-0.0421875	-0.040425	-0.038625	-0.0369
55	52	1	1.69	0.43	1.26	1	1.4	90	40	36	-0.328425	-0.334688	-0.33405	-0.287212	-0.248475	-0.217238	-0.193162	-0.1725	-0.15585	-0.141338	-0.129225	-0.118462	-0.109275	-0.101175	-0.09405	-0.0874875	-0.0817875	-0.0766125	-0.072	-0.0678375	-0.063975	-0.060525	-0.057375	-0.0546	-0.0519375	-0.0495	-0.0472125	-0.04515	-0.0431625	-0.041325	-0.039375	-0.0376125	-0.0359625	-0.0342	-0.0325875	-0.0310125	-0.029475	-0.027825	-0.0262125
56	70	1	3.25	1.5	1.75	1	2.8	543	10.5	57.015	-0.216638	-0.22155	-0.220763	-0.187913	-0.160875	-0.139313	-0.122662	-0.108637	-0.097275	-0.08745	-0.07935	-0.0721125	-0.0659625	-0.0604875	-0.0558	-0.0516	-0.04785	-0.04455	-0.041475	-0.0387375	-0.0361875	-0.0340875	-0.03195	-0.03015	-0.02835	-0.0267375	-0.0252375	-0.02385	-0.022425	-0.021225	-0.0199125	-0.018825	-0.017775	-0.0165375	-0.015525	-0.014475	-0.0135375	-0.0124125	-0.01155
57	74	0	2.8	0.7	2.1	1	1.5	232	0.5	1.16	-0.260775	-0.266663	-0.267	-0.233363	-0.205462	-0.1833	-0.166763	-0.152775	-0.14145	-0.1308	-0.1209	-0.1119	-0.103987	-0.09585	-0.0887625	-0.0829875	-0.0784125	-0.07425	-0.0705	-0.066975	-0.063675	-0.060825	-0.0581625	-0.0556875	-0.0533625	-0.0511875	-0.04905	-0.0471	-0.0453375	-0.0435	-0.04185	-0.040275	-0.0387	-0.0370125	-0.035475	-0.0339375	-0.0324375	-0.030975	-0.0294375
58	55	1	2.43	0.15	2.28	1	0.6	185	9.7	17.945	-0.363787	-0.3717	-0.372862	-0.322763	-0.281363	-0.247762	-0.221362	-0.198112	-0.179512	-0.164325	-0.150938	-0.13785	-0.127725	-0.117975	-0.109838	-0.102337	-0.0958875	-0.0900375	-0.08475	-0.0796125	-0.0751875	-0.07125	-0.0673125	-0.063375	-0.0601125	-0.0568875	-0.0540375	-0.0514875	-0.0484125	-0.04635	-0.0440625	-0.041775	-0.039525	-0.03705	-0.0351	-0.033525	-0.0318	-0.0301125	-0.0286875
59	77	1	2.1	2	0.1	0	5.5	6788	26.2	1778.46	-0.388387	-0.396413	-0.389813	-0.323213	-0.26925	-0.226538	-0.193575	-0.166013	-0.143888	-0.12495	-0.10905	-0.095325	-0.083475	-0.07335	-0.06405	-0.0560625	-0.0489	-0.0426375	-0.0365625	-0.03135	-0.0266625	-0.0221625	-0.01785	-0.0141375	-0.010125	-0.0064125	-0.0028125	0.0002625	0.00345	0.0057375	0.00855	0.0103875	0.0124875	0.0148875	0.0161625	0.017775	0.0188625	0.020325	0.0213375
60	62	1	3.4	0.52	2.88	1	1	242	3.3	7.986	-0.2988	-0.307988	-0.31065	-0.2658	-0.228675	-0.1986	-0.175838	-0.156262	-0.140288	-0.126713	-0.1155	-0.1056	-0.0971625	-0.0895125	-0.083025	-0.077025	-0.071775	-0.0669375	-0.062775	-0.0589125	-0.05535	-0.0520875	-0.0491625	-0.0465	-0.04395	-0.041775	-0.0394875	-0.0374625	-0.0355875	-0.0337125	-0.0319875	-0.030525	-0.0289875	-0.0273	-0.02595	-0.0247125	-0.023325	-0.0220125	-0.02085
61	65	1	2.5	0.38	2.12	1	1	127	1.6	2.032	-0.657637	-0.669375	-0.670238	-0.604688	-0.548625	-0.501637	-0.463838	-0.42975	-0.400838	-0.37395	-0.350175	-0.327562	-0.307425	-0.287587	-0.269925	-0.252	-0.23595	-0.220688	-0.2067	-0.193275	-0.18135	-0.170175	-0.16065	-0.15195	-0.144412	-0.137662	-0.131812	-0.126562	-0.122137	-0.118125	-0.114525	-0.111263	-0.108338	-0.1053	-0.1026	-0.100163	-0.09765	-0.095025	-0.0927375
62	77	0	3.2	0.58	2.62	1	1	176	0	0	-3.09589	-3.09585	-3.09589	-3.09589	-3.09585	-3.09589	-3.09589	-3.09592	-3.09589	-3.09589	-3.09596	-3.09592	-3.096	-3.09596	-3.09604	-3.09604	-3.09607	-3.09611	-3.09611	-3.09615	-3.09619	-3.09623	-3.09623	-3.0963	-3.0963	-3.09634	-3.09634	-3.09641	-3.09645	-3.09645	-3.09649	-3.09649	-3.09653	-3.09656	-3.0966	-3.09667	-3.09667	-3.09671	-3.09679
63	75	1	2.99	0.58	2.41	1	1	92	1	0.92	-0.6153	-0.627862	-0.6279	-0.56835	-0.519038	-0.477825	-0.444675	-0.413625	-0.38655	-0.360262	-0.336187	-0.312412	-0.290212	-0.26805	-0.24735	-0.2268	-0.20775	-0.189263	-0.172687	-0.156413	-0.142013	-0.128963	-0.117487	-0.107362	-0.0985875	-0.0909375	-0.084675	-0.0792	-0.0745125	-0.07065	-0.0672375	-0.0643125	-0.0616875	-0.059025	-0.056925	-0.05475	-0.0530625	-0.0511125	-0.0495
64	56	0	2.53	0.43	2.1	1	1	78	33	25.74	-1.56082	-1.56983	-1.54365	-1.49209	-1.4559	-1.42883	-1.41855	-1.39706	-1.3896	-1.36114	-1.34265	-1.33076	-1.32203	-1.32337	-1.31374	-1.30099	-1.29907	-1.3005	-1.29401	-1.29154	-1.2876	-1.27931	-1.28599	-1.26877	-1.26907	-1.25996	-1.25471	-1.26686	-1.26161	-1.26045	-1.25764	-1.26866	-1.25317	-1.25782	-1.2465	-1.2267	-1.24477	-1.2153	-1.22408
65	42	1	3.26	0.85	2.41	1	1	298	4	11.92	-1.45496	-1.46449	-1.42226	-1.41308	-1.35225	-1.33811	-1.29626	-1.2921	-1.28674	-1.24185	-1.26638	-1.24376	-1.23634	-1.26034	-1.21774	-1.18271	-1.21159	-1.20375	-1.22074	-1.18958	-1.20053	-1.18616	-1.20217	-1.18403	-1.15076	-1.18766	-1.17165	-1.17064	-1.15552	-1.17611	-1.16284	-1.1607	-1.14319	-1.14604	-1.14506	-1.13869	-1.11855	-1.11082	-1.1775
66	72	0	2.63	2.47	0.16	0	4.8	1771	4.6	81.466	-0.165525	-0.168412	-0.16725	-0.1431	-0.123075	-0.10695	-0.094575	-0.084075	-0.0756	-0.0683625	-0.062325	-0.057	-0.0525375	-0.04845	-0.0449625	-0.0418125	-0.039075	-0.0366	-0.034275	-0.03225	-0.030375	-0.0286125	-0.0270375	-0.025575	-0.0241875	-0.0228375	-0.021525	-0.0203625	-0.019125	-0.018	-0.016875	-0.0158625	-0.0148125	-0.01365	-0.0127125	-0.011625	-0.0106125	-0.0096	-0.0085875
67	80	0	2.1	2.09	0.01	0	3.9	3383	59.7	2019.65	-0.2208	-0.224587	-0.22215	-0.1923	-0.168	-0.148913	-0.133988	-0.121463	-0.1113	-0.1026	-0.09525	-0.0889875	-0.0835125	-0.0786375	-0.0744375	-0.0705375	-0.0671625	-0.06405	-0.06135	-0.058725	-0.0562125	-0.054075	-0.051975	-0.050025	-0.0480375	-0.04635	-0.0444375	-0.042825	-0.0410625	-0.0394125	-0.0378375	-0.0362625	-0.03465	-0.0328875	-0.0313875	-0.029775	-0.0282	-0.026475	-0.0248625
68	24	0	2.24	2.15	0.09	0	5.5	10546	65.4	6897.08	-0.315937	-0.324675	-0.326062	-0.275888	-0.2343	-0.201038	-0.175462	-0.153675	-0.136275	-0.121313	-0.10905	-0.0983625	-0.089475	-0.0816	-0.074925	-0.069	-0.0639375	-0.0593625	-0.0553125	-0.0517125	-0.0483375	-0.0454125	-0.0426375	-0.040275	-0.0378375	-0.035625	-0.0335625	-0.03165	-0.0297	-0.0279375	-0.02625	-0.024675	-0.02295	-0.021225	-0.01965	-0.018075	-0.0165375	-0.0149625	-0.0134625
69	80	0	2.87	2.64	0.23	0	5.5	216	5.5	11.88	-1.90676	-1.89124	-1.85336	-1.72178	-1.61786	-1.53517	-1.47079	-1.41281	-1.36328	-1.31595	-1.27316	-1.22978	-1.18939	-1.14712	-1.10734	-1.06478	-1.0242	-0.981675	-0.940875	-0.898837	-0.858975	-0.81825	-0.781125	-0.744825	-0.711938	-0.680775	-0.652687	-0.626437	-0.6036	-0.582075	-0.562763	-0.54465	-0.52815	-0.511912	-0.497138	-0.48315	-0.469725	-0.456825	-0.44415
70	52	0	2.56	3.54	-0.98	0	6.4	1436	49.2	706.512	-0.20595	-0.211012	-0.211237	-0.181575	-0.156787	-0.136687	-0.120862	-0.107213	-0.0959625	-0.0862875	-0.0781125	-0.0709875	-0.0650625	-0.0594	-0.0546	-0.050325	-0.04665	-0.0433125	-0.0403125	-0.037725	-0.0352875	-0.0331125	-0.0312	-0.0294	-0.027675	-0.026025	-0.0246	-0.0231	-0.021825	-0.0205125	-0.0192375	-0.018075	-0.0168	-0.015525	-0.0144	-0.0133875	-0.0121875	-0.0110625	-0.0100125
71	61	0	2.04	2.86	-0.82	0	5.6	1436	49.2	706.512	-0.40695	-0.407062	-0.400763	-0.344062	-0.295762	-0.256387	-0.2259	-0.199687	-0.1785	-0.160163	-0.14475	-0.131362	-0.119962	-0.109988	-0.101138	-0.0932625	-0.0864375	-0.080175	-0.074625	-0.0695625	-0.0650625	-0.06105	-0.0573375	-0.054075	-0.051	-0.0481125	-0.045525	-0.0432375	-0.0409875	-0.039	-0.0369375	-0.0353625	-0.0336375	-0.0320625	-0.0307125	-0.0292875	-0.0281625	-0.0267	-0.025575
72	57	0	2.82	3.26	-0.44	0	5.7	869	5.7	49.533	-0.475538	-0.474187	-0.4644	-0.404963	-0.35565	-0.315787	-0.285075	-0.258975	-0.237525	-0.2187	-0.202875	-0.188587	-0.176212	-0.165075	-0.155138	-0.145913	-0.137588	-0.130238	-0.1233	-0.1167	-0.110775	-0.105038	-0.100237	-0.095775	-0.091575	-0.0878625	-0.0843375	-0.0813	-0.0782625	-0.0756	-0.073125	-0.070875	-0.0685875	-0.0663	-0.0644625	-0.0624375	-0.0607125	-0.0588375	-0.0572625
73	57	0	3.29	0.89	2.4	1	1.8	543	12.9	70.047	-0.579562	-0.57465	-0.560137	-0.489225	-0.4317	-0.386062	-0.350775	-0.320325	-0.295088	-0.273037	-0.25425	-0.237563	-0.222637	-0.209138	-0.1971	-0.186037	-0.176175	-0.166988	-0.158775	-0.1512	-0.14415	-0.137738	-0.13185	-0.126525	-0.121538	-0.117038	-0.112763	-0.10905	-0.105413	-0.102225	-0.099225	-0.0966	-0.0937125	-0.091125	-0.0888375	-0.0867375	-0.0846	-0.082425	-0.0805125
74	79	0	1.845	1.62	0.225	0	4.5	425	32.9	139.825	-0.287297	-0.291844	-0.290391	-0.248719	-0.214312	-0.18675	-0.165422	-0.147281	-0.132469	-0.119719	-0.109078	-0.0997031	-0.0918281	-0.08475	-0.07875	-0.0732187	-0.0684375	-0.0640312	-0.0602344	-0.0566719	-0.0534375	-0.050625	-0.0479531	-0.0453281	-0.0430313	-0.0407812	-0.0387656	-0.0367969	-0.0350625	-0.0331406	-0.0314531	-0.0298594	-0.0282656	-0.0265781	-0.0251719	-0.0235781	-0.0221719	-0.0206719	-0.0192187
75	78	1	3.01	1.14	1.87	1	5.2	1081	80.6	871.286	-0.312234	-0.322734	-0.323719	-0.274172	-0.233906	-0.201516	-0.176625	-0.155531	-0.138844	-0.124031	-0.112125	-0.101344	-0.0922969	-0.0844687	-0.0777188	-0.0713906	-0.0659531	-0.0614063	-0.0569062	-0.0532031	-0.0499219	-0.0467813	-0.0438281	-0.0410625	-0.0386719	-0.0363281	-0.0342656	-0.0323906	-0.0304219	-0.0289688	-0.0269531	-0.0255937	-0.0239531	-0.0223125	-0.021	-0.0195938	-0.0181875	-0.0167813	-0.0153281
76	95	1	3.13	1.5	1.63	1	5.4	470	12.3	57.81	-1.58648	-1.69139	-1.77736	-1.61991	-1.49044	-1.36936	-1.26708	-1.15856	-1.06097	-0.958547	-0.866109	-0.771281	-0.686531	-0.601547	-0.527906	-0.454969	-0.393328	-0.334922	-0.286359	-0.241922	-0.205687	-0.173344	-0.147703	-0.125297	-0.107344	-0.0915469	-0.0793594	-0.0686719	-0.0602344	-0.0527813	-0.0467344	-0.04125	-0.0368906	-0.0317344	-0.02775	-0.0242813	-0.0209531	-0.017625	-0.0148594
77	79	0	2.97	1.4	1.57	1	5.4	2	50	1	-0.213656	-0.219891	-0.220547	-0.18675	-0.158719	-0.136172	-0.118781	-0.104156	-0.0923438	-0.082125	-0.0736875	-0.0662344	-0.0599531	-0.0543281	-0.0495469	-0.0452344	-0.0413437	-0.0379219	-0.034875	-0.0321094	-0.0295312	-0.0273281	-0.025125	-0.02325	-0.0214219	-0.0197813	-0.0180937	-0.0166875	-0.0153281	-0.0139688	-0.01275	-0.0115781	-0.0103125	-0.00890625	-0.00796875	-0.00689063	-0.00576562	-0.00473437	-0.00384375
78	48	0	2.4	1.8	0.6	0	4.9	1741	69.1	1203.03	-0.699328	-0.699187	-0.688219	-0.627703	-0.578766	-0.538734	-0.506859	-0.4785	-0.454172	-0.431578	-0.411656	-0.392437	-0.375141	-0.358172	-0.342656	-0.327188	-0.312937	-0.299109	-0.286125	-0.273844	-0.262453	-0.251766	-0.242063	-0.233109	-0.225094	-0.217594	-0.210891	-0.204797	-0.199266	-0.194203	-0.189562	-0.185203	-0.180938	-0.176859	-0.173109	-0.1695	-0.165984	-0.162375	-0.159094
79	79	0	2.8	2	0.8	0	4.6	340	31.8	108.12	-0.545953	-0.560578	-0.565734	-0.506203	-0.455672	-0.413438	-0.379312	-0.348328	-0.321937	-0.296859	-0.275156	-0.254203	-0.235641	-0.217828	-0.201797	-0.186094	-0.172125	-0.158859	-0.146906	-0.135937	-0.126234	-0.117375	-0.109734	-0.102844	-0.0968438	-0.0914531	-0.0867656	-0.0827344	-0.0789844	-0.0758438	-0.0728437	-0.0701719	-0.0676875	-0.06525	-0.0630938	-0.0610313	-0.0590625	-0.0571406	-0.0553125
80	78	1	2.9	0.8	2.1	1	5.3	400	16.2	64.8	-0.257531	-0.262219	-0.26175	-0.225562	-0.195563	-0.171234	-0.152484	-0.136125	-0.122859	-0.111281	-0.101719	-0.0930469	-0.0859687	-0.0795469	-0.0740625	-0.0690469	-0.0647344	-0.0608906	-0.0575156	-0.0543281	-0.0515156	-0.0489375	-0.0465469	-0.0443906	-0.0423281	-0.0404531	-0.0385781	-0.0368906	-0.0352969	-0.0337969	-0.03225	-0.0309375	-0.029625	-0.0280313	-0.0268125	-0.0255937	-0.0242813	-0.0230156	-0.0217969
[truncated: 461 more columns]
